# Supplementary material for: Integrated In Silico, In Vitro, and In Vivo Studies Reveal Mangiferin as a Promising Antiviral Agent Against H1N1/pdm2009 Influenza Virus
Source: Viruses. 2025 Jun 21;17(7):873. doi: 10.3390/v17070873 (PMC12299334; doi:10.3390/v17070873)
Supplement: Supplementary file 1 [file viruses-17-00873-s001.zip]

Archive with 1 entries (1 files):
- viruses-3665273-supplementary.pdf
